# Supplementary material for: Implication of a Key Region of Six Bacillus cereus Genes Involved in Siroheme Synthesis, Nitrite Reductase Production and Iron Cluster Repair in the Bacterial Response to Nitric Oxide Stress
Source: Int J Mol Sci. 2021 May 11;22(10):5079. doi: 10.3390/ijms22105079 (PMC8151001; doi:10.3390/ijms22105079)
Supplement: Supplementary file 1 [file ijms-22-05079-s001.zip]

Archive with 1 entries (1 files):
- ijms-1166125-supplementary.pdf
